# Supplementary material for: Kinetics of Heterogeneous Background in Stargardt’s Disease over Time
Source: Life (Basel). 2022 Mar 6;12(3):381. doi: 10.3390/life12030381 (PMC8953836; doi:10.3390/life12030381)
Supplement: Supplementary file 1 [file life-12-00381-s001.zip]

Archive with 2 entries (2 files):
- life-1595580-supplementary.avi
- life-1595580-supplementary.pdf
